# Supplementary material for: A Structural Mimic of Carbonic Anhydrase in Zeolitic Imidazolate Frameworks via Trans-functionalization for Enhancing Hydrolytic Activity
Source: Research (Wash D C). 2024 Aug 9;7:0434. doi: 10.34133/research.0434 (PMC11310446; doi:10.34133/research.0434)
Supplement: Supplementary 1 — Figs. S1 to S16 [file research.0434.f1.zip]

Archive with 24 entries (24 files):
- Fig. S10.tif
- Fig. S11.tif
- Fig. S12.tif
- Fig. S13.tif
- Fig. S14.tif
- Fig. S15.tif
- Fig. S16.tif
- Fig. S1A.tif
- Fig. S1B.tif
- Fig. S1C.tif
- Fig. S1-contain ps layer.tif
- Fig. S1D.tif
- Fig. S1E.tif
- Fig. S1F.tif
- Fig. S2.tif
- Fig. S3.tif
- Fig. S4.tif
- Fig. S5.tif
- Fig. S6A.tif
- Fig. S6B.tif
- Fig. S6-contain ps layer.tif
- Fig. S7.tif
- Fig. S8.tif
- Fig. S9.tif
